# Supplementary material for: Cytosolic EpCAM cooperates with H-Ras to regulate epithelial to mesenchymal transition through ZEB1
Source: PLoS One. 2023 May 16;18(5):e0285707. doi: 10.1371/journal.pone.0285707 (PMC10187930; doi:10.1371/journal.pone.0285707)
Supplement: S4 Fig — A. Full western blots. Full western blots supporting Figs 1E and 4D. B. Full western blots. Full western blots supporting Fig 4C. C. Full western blots. Full western blots supporting Fig 6B. D. Full western blots. Full western blots supporting Fig 6E. (ZIP) [file pone.0285707.s004.zip]

Archive with 4 entries (4 files):
- Figure S4A.tif
- Figure S4B.tif
- Figure S4C.tif
- Figure S4D.tif
